# Supplementary material for: Exploring the Expression and Function of cTyro3, a Candidate Zika Virus Receptor, in the Embryonic Chicken Brain and Inner Ear
Source: Viruses. 2023 Jan 15;15(1):247. doi: 10.3390/v15010247 (PMC9867072; doi:10.3390/v15010247)
Supplement: Supplementary file 1 [file viruses-15-00247-s001.zip]

Archive with 1 entries (1 files):
- viruses-2133360-supplementary.pdf
